# Supplementary material for: Appressoria Formation in Phytopathogenic Fungi Suppressed by Antimicrobial Peptides and Hybrid Peptides from Black Soldier Flies
Source: Genes (Basel). 2023 May 17;14(5):1096. doi: 10.3390/genes14051096 (PMC10217845; doi:10.3390/genes14051096)
Supplement: Supplementary file 1 [file genes-14-01096-s001.zip]

Archive with 1 entries (1 files):
- genes-2298069-supplementary.pdf
